# Supplementary material for: Perceptions, Reporting, and Responses to Depression Among Black Sub-Saharan African Immigrant Adults in the United States: A Scoping Review
Source: Nurs Rep. 2026 Jun 8;16(6):196. doi: 10.3390/nursrep16060196 (PMC13306222; doi:10.3390/nursrep16060196)
Supplement: Supplementary file 1 [file nursrep-16-00196-s001.zip]

Archive with 1 entries (1 files):
- nursrep-4318650-supplementary.pdf
